# Supplementary material for: Genomic characteristics of cfr and fexA carrying Staphylococcus aureus isolated from pig carcasses in Korea
Source: Vet Res. 2024 Feb 16;55:21. doi: 10.1186/s13567-024-01278-x (PMC10874063; doi:10.1186/s13567-024-01278-x)
Supplement: Supplementary file 1 — Additional file 1: Genomic features of 106 S. aureus strains used in this study [file 13567_2024_1278_MOESM1_ESM.xlsx]

## Sheet: Additional file 1
Additional file 1. Genomic features of 106 S. aureus strains used in this study
No.	Organism	Strain	Assembly	Level	Size(Mb)	GC%	Scaffolds	CDS	ST	CC	Location	Isolation source
sapig_01	S. aureus	A69	GCA_000698045.1	Contig	2.82102	32.7	121	2651	9	CC1	China	Nasal swabs of healthy pigs
sapig_02	S. aureus	A187	GCA_000698065.1	Contig	2.76094	32.7	172	2607	9	CC1	China	Nasal swabs of healthy pigs
sapig_03	S. aureus	A71	GCA_000698085.1	Contig	2.82476	32.7	139	2686	9	CC1	China	Nasal swabs of healthy pigs
sapig_06	S. aureus	08S00974	GCA_002025125.1	Complete	2.8027	32.9	1	2591	398	-	Germany	Fatting pig at farm
sapig_07	S. aureus	S681	GCA_002204735.1	Contig	2.81734	32.9	30	2659	398	-	Switzerland	Pig carcass
sapig_08	S. aureus	ISU 837	GCA_002273095.1	Scaffold	2.81523	32.8	60	2693	5	CC5	USA	Swine facility
sapig_09	S. aureus	ISU 842	GCA_002273145.1	Scaffold	2.76205	32.9	115	2636	5	CC5	USA	Swine facility
sapig_10	S. aureus	ISU 839	GCA_002273155.1	Scaffold	2.87788	32.8	138	2764	5	CC5	USA	Swine facility
sapig_11	S. aureus	ISU 883	GCA_002273345.1	Scaffold	2.77465	32.8	231	2642	5	CC5	USA	Swine facility
sapig_13	S. aureus	ISU 920	GCA_002273525.1	Scaffold	2.78203	32.9	177	2648	398	-	USA	Swine facility
sapig_14	S. aureus	ISU 919	GCA_002273535.1	Scaffold	2.81745	32.9	140	2682	398	-	USA	Swine facility
sapig_15	S. aureus	ISU 943	GCA_002273685.1	Scaffold	2.71976	32.9	145	2594	5	CC5	USA	Swine facility
sapig_16	S. aureus	ISU 940	GCA_002273695.1	Scaffold	2.75495	32.8	98	2614	5	CC5	USA	Swine facility
sapig_18	S. aureus	ISU 946	GCA_002273755.1	Scaffold	2.76822	32.8	80	2623	5	CC5	USA	Swine facility
sapig_19	S. aureus	ISU 947	GCA_002273795.1	Scaffold	2.61834	33	164	2470	5	CC5	USA	Swine facility
sapig_20	S. aureus	ISU 961	GCA_002273845.1	Scaffold	2.79379	32.9	392	2709	5	CC5	USA	Swine facility
sapig_21	S. aureus	ISU 960	GCA_002273875.1	Scaffold	2.80228	32.9	160	2652	5	CC5	USA	Swine facility
sapig_22	S. aureus	ISU 963	GCA_002273905.1	Scaffold	2.77325	32.8	118	2620	5	CC5	USA	Swine facility
sapig_23	S. aureus	ISU 964	GCA_002273915.1	Scaffold	2.83499	32.8	125	2703	5	CC5	USA	Swine facility
sapig_24	S. aureus	ISU 972	GCA_002273975.1	Scaffold	2.55615	33.1	216	2446	5	CC5	USA	Swine facility
sapig_26	S. aureus	ISU 982	GCA_002274085.1	Scaffold	2.47459	33.3	272	2365	5	CC5	USA	Swine facility
sapig_27	S. aureus	ISU 983	GCA_002274095.1	Scaffold	2.83693	32.8	85	2711	5	CC5	USA	Swine facility
sapig_29	S. aureus	ISU 994	GCA_002274155.1	Scaffold	2.70867	32.9	199	2588	5	CC5	USA	Swine facility
sapig_30	S. aureus	ISU 995	GCA_002274175.1	Scaffold	2.78644	32.8	149	2688	5	CC5	USA	Swine facility
sapig_31	S. aureus	ISU 996	GCA_002274205.1	Scaffold	2.7357	32.9	185	2613	5	CC5	USA	Swine facility
sapig_32	S. aureus	ISU 998	GCA_002274235.1	Scaffold	2.81545	32.8	102	2676	5	CC5	USA	Swine facility
sapig_33	S. aureus	ISU 914	GCA_002275185.1	Scaffold	2.80777	32.9	91	2653	398	-	USA	Swine facility
sapig_34	S. aureus	ISU 927	GCA_002275265.1	Scaffold	2.73294	32.9	109	2569	398	-	USA	Swine facility
sapig_36	S. aureus	ISU 962	GCA_002275355.1	Scaffold	2.75663	32.8	122	2598	5	CC5	USA	Swine facility
sapig_37	S. aureus	ISU 980	GCA_002275455.1	Scaffold	2.67381	32.9	126	2551	5	CC5	USA	Swine facility
sapig_38	S. aureus	ISU 973	GCA_002275465.1	Scaffold	2.65505	33	200	2542	5	CC5	USA	Swine facility
sapig_39	S. aureus	ISU 909	GCA_002304635.1	Scaffold	2.76181	32.9	113	2609	398	-	USA	Swine facility
sapig_40	S. aureus	CFSAN018749	GCA_003030065.1	Complete	2.91814	32.898	2	2710	433	CC30	Denmark	Tissue and/or biological fluid swine
sapig_41	S. aureus	PTDrAP2	GCA_003111745.1	Complete	2.91677	32.9911	5	2675	398	-	Australia	Pig nares
sapig_42	S. aureus	PJFH-522M	GCA_004012035.1	Scaffold	2.82776	32.8	74	2641	398	-	South Korea	Worker from swine farm
sapig_43	S. aureus	NRRL B-41012	GCA_005153985.1	Chromosome	2.7858	32.8	2	2570	9	CC1	USA	Pig skin
sapig_44	S. aureus	FDAARGOS_612	GCA_006370485.1	Contig	2.76689	32.8	4	2569	9	CC1	USA	Pig skin
sapig_45	S. aureus	ETDRA	GCA_008763315.1	Contig	2.72537	32.7	28	2518	93	CC93	Australia	Pig farm
sapig_46	S. aureus	E017	GCA_008763335.1	Contig	2.63965	32.9	182	2434	93	CC93	Australia	Pig farm
sapig_47	S. aureus	E021	GCA_008763365.1	Contig	2.73119	32.8	150	2549	93	CC93	Australia	Pig farm
sapig_48	S. aureus	E008	GCA_008763375.1	Contig	2.72074	32.8	177	2536	93	CC93	Australia	Pig farm
sapig_49	S. aureus	ETWeP	GCA_008763835.1	Contig	2.79151	32.8	55	2618	398	-	Australia	Pig farm
sapig_50	S. aureus	DG36	GCA_015767475.1	Complete	2.75585	32.8028	3	2557	9	CC1	Germany	Pig farm
sapig_51	S. aureus	GDC6P096P	GCA_015767495.1	Complete	2.8857	32.9811	5	2697	398	-	China	Pig farm
sapig_52	S. aureus	GDY8P96A	GCA_015999445.1	Complete	2.87937	32.8837	2	2706	1	CC1	China	Swine nasal swab
sapig_53	S. aureus	ZJS9P223A	GCA_024915025.1	Scaffold	2.7391	32.8	47	2533	398	-	China	Pig
sapig_54	S. aureus	ZJS9P110A	GCA_024915095.1	Scaffold	2.78349	32.8	45	2600	398	-	China	Pig
sapig_55	S. aureus	ZJS9P128A	GCA_024915105.1	Scaffold	2.74149	32.8	46	2530	398	-	China	Pig
sapig_56	S. aureus	ZJS9P63A	GCA_024915135.1	Scaffold	2.73918	32.8	45	2532	398	-	China	Pig
sapig_57	S. aureus	ZJS9P122A	GCA_024915145.1	Scaffold	2.74056	32.8	55	2532	398	-	China	Pig
sapig_58	S. aureus	ZJS9P218A	GCA_024915175.1	Scaffold	2.74029	32.8	46	2524	398	-	China	Pig
sapig_59	S. aureus	ZJS9P47A	GCA_024915195.1	Scaffold	2.68225	32.8	32	2496	398	-	China	Pig
sapig_60	S. aureus	ZJS9P48A	GCA_024915205.1	Scaffold	2.73776	32.8	45	2534	398	-	China	Pig
sapig_61	S. aureus	ZJS9P36A	GCA_024915215.1	Scaffold	2.73144	32.8	36	2537	398	-	China	Pig
sapig_62	S. aureus	ZJS9P41A	GCA_024915255.1	Scaffold	2.74165	32.8	49	2540	398	-	China	Pig
sapig_63	S. aureus	ZJS9P24A	GCA_024915275.1	Scaffold	2.74024	32.8	53	2531	398	-	China	Pig
sapig_65	S. aureus	ZJS9P35A	GCA_024915395.1	Scaffold	2.74156	32.8	54	2539	398	-	China	Pig
sapig_67	S. aureus	GDY9P41A	GCA_024915445.1	Scaffold	2.77936	32.6	70	2652	1	CC1	China	Pig
sapig_68	S. aureus	GDY8P117A	GCA_024915495.1	Scaffold	2.82596	32.7	20	2693	1	CC1	China	Pig
sapig_70	S. aureus	GDX8P10A	GCA_024915875.1	Scaffold	2.7731	32.7	14	2614	1	CC1	China	Pig
sapig_71	S. aureus	GDX8P6A	GCA_024915885.1	Scaffold	2.81822	32.7	17	2674	1	CC1	China	Pig
sapig_72	S. aureus	GDH9P23A	GCA_024915975.1	Scaffold	2.69486	32.7	25	2564	188	CC1	China	Pig
sapig_74	S. aureus	GDH9P31A	GCA_024916015.1	Scaffold	2.6908	32.7	37	2567	188	CC1	China	Pig
sapig_75	S. aureus	GDH9P9A	GCA_024916095.1	Scaffold	2.69149	32.7	29	2567	188	CC1	China	Pig
sapig_76	S. aureus	GDH9P8A	GCA_024916105.1	Scaffold	2.7048	32.8	51	2550	398	-	China	Pig
sapig_77	S. aureus	GDH9P3A	GCA_024916135.1	Scaffold	2.69248	32.7	44	2574	188	CC1	China	Pig
sapig_78	S. aureus	GDH9P2A	GCA_024916155.1	Scaffold	2.69392	32.7	25	2566	188	CC1	China	Pig
sapig_79	S. aureus	GDH9P1P	GCA_024916175.1	Scaffold	2.69231	32.7	42	2567	188	CC1	China	Pig
sapig_80	S. aureus	GDB9Z66A-1	GCA_024916515.1	Scaffold	2.69579	32.8	18	2536	398	-	China	Pig
sapig_81	S. aureus	GDB9Z60A-1	GCA_024916525.1	Scaffold	2.69476	32.8	18	2535	398	-	China	Pig
sapig_82	S. aureus	GDB9Z63A-2	GCA_024916535.1	Scaffold	2.6949	32.8	23	2526	398	-	China	Pig
sapig_83	S. aureus	GDB9Z55A-1	GCA_024916575.1	Scaffold	2.69481	32.8	20	2528	398	-	China	Pig
sapig_84	S. aureus	GDB9Z33A-2	GCA_024916715.1	Scaffold	2.69449	32.8	19	2541	398	-	China	Pig
sapig_85	S. aureus	GDB9P195A	GCA_024916795.1	Scaffold	2.72203	32.8	46	2559	398	-	China	Pig
sapig_86	S. aureus	GDB9P160A	GCA_024916815.1	Scaffold	2.81804	32.7	17	2676	1	CC1	China	Pig
sapig_87	S. aureus	GDB9P177A	GCA_024916835.1	Scaffold	2.80512	32.7	17	2666	1	CC1	China	Pig
sapig_89	S. aureus	GDB8P75A	GCA_024916895.1	Scaffold	2.78569	32.7	20	2673	188	CC1	China	Pig
sapig_90	S. aureus	GDB8P64A	GCA_024916915.1	Scaffold	2.78884	32.7	31	2673	188	CC1	China	Pig
sapig_91	S. aureus	GDB8P61A	GCA_024916935.1	Scaffold	2.79694	32.7	24	2693	188	CC1	China	Pig
sapig_93	S. aureus	RIVM_M085090	GCA_026546985.1	Complete	2.84202	32.9778	4	2619	398	-	Netherlands	Pig farm dust
sapig_94	S. aureus	2022/72237/1	GCA_943787715.1	Scaffold	2.81365	32.8	196	2629	398	-	Italy	Swine farm dust
sapig_95	S. aureus	2022/49304/1	GCA_943788765.1	Scaffold	2.81279	32.8	148	2609	398	-	Italy	Swine farm dust
sapig_96	S. aureus	2022/72241/1	GCA_943788845.1	Scaffold	2.81194	32.8	183	2628	398	-	Italy	Swine farm dust
sapig_97	S. aureus	2022/38567/2	GCA_943789595.1	Scaffold	2.78831	32.9	172	2603	398	-	Italy	Swine farm silos
sapig_98	S. aureus	2022/38552/2	GCA_943790315.1	Scaffold	2.73842	32.9	183	2527	398	-	Italy	Swine farm silos
sapig_99	S. aureus	MRSA_CVMN25720PS	GCA_001453975.1	Contig	2.73647	32.7	32	2605	5	CC5	USA	Pork chop
sapig_100	S. aureus	FORC_039	GCA_002140115.1	Complete	2.83344	32.8688	2	2673	188	CC1	South Korea	Pork
sapig_102	S. aureus	F2	GCA_003309215.1	Scaffold	2.87792	32.6	120	2732	9	CC1	China	Pork
sapig_104	S. aureus	SAV1228	GCA_003581455.1	Contig	2.73031	32.7	116	2568	9	CC1	Czech Republic	Pork meat
sapig_106	S. aureus	B9-22D	GCA_007827115.1	Chromosome	2.77429	32.7364	26	2582	9	CC1	USA	Retail pork
sapig_108	S. aureus	AAS1	GCA_009765015.1	Scaffold	2.91037	32.9	67	2831	398	-	Taiwan	Pork
sapig_109	S. aureus	R3	GCA_019294525.1	Scaffold	2.71533	32.9	28	2453	3333	-	China	Retail pork
sapig_110	S. aureus	R4	GCA_019294655.1	Scaffold	2.68282	32.8	29	2408	398	-	China	Retail pork
sapig_111	S. aureus	R2	GCA_019294685.1	Scaffold	2.75972	32.8	29	2479	398	-	China	Retail pork
sapig_112	S. aureus	R5	GCA_019294745.1	Scaffold	2.72666	32.8	32	2435	398	-	China	Retail pork
sapig_113	S. aureus	R1	GCA_019294755.1	Scaffold	2.76084	32.8	31	2467	398	-	China	Retail pork
sapig_114	S. aureus	R9	GCA_019294785.1	Scaffold	2.72531	32.8	35	2437	398	-	China	Retail pork
sapig_115	S. aureus	R10	GCA_019294825.1	Scaffold	2.72508	32.8	33	2452	398	-	China	Retail pork
sapig_116	S. aureus	R8	GCA_019294845.1	Scaffold	2.72518	32.8	36	2438	398	-	China	Retail pork
sapig_117	S. aureus	R11	GCA_019294865.1	Scaffold	2.75977	32.8	28	2471	398	-	China	Retail pork
sapig_118	S. aureus	R7	GCA_019294875.1	Scaffold	2.75497	32.8	18	2487	398	-	China	Retail pork
sapig_119	S. aureus	R14	GCA_019294905.1	Scaffold	2.71458	32.9	26	2457	3333	-	China	Retail pork
sapig_120	S. aureus	R13	GCA_019294925.1	Scaffold	2.75973	32.8	30	2468	398	-	China	Retail pork
sapig_121	S. aureus	R6	GCA_019294935.1	Scaffold	2.72687	32.8	31	2436	398	-	China	Retail pork
sapig_122	S. aureus	R12	GCA_019295005.1	Scaffold	2.75917	32.8	34	2483	398	-	China	Retail pork
sapig_124	S. aureus	GD4SA159	GCA_024588295.1	Scaffold	2.95761	32.8	232	2893	398	-	China	Pork rinsed after slaughter
sapig_125	S. aureus	2013_M26	GCA_021120635.1	Contig	2.78841	33	29	2759	398	-	Belgium	Fattening pigs
sapig_126	S. aureus	U1606488_001	GCA_021120725.1	Contig	2.72516	33	149	2710	398	-	Belgium	Breeding pigs
sapig_127	S. aureus	U1608895_001	GCA_021120775.1	Contig	2.80949	33	44	2785	398	-	Belgium	Breeding pigs
sapig_128	S. aureus	U1903297	GCA_021123925.1	Contig	2.8155	32.5	28	2760	398	-	Belgium	Sows
sapig_129	S. aureus	U1903295	GCA_021123945.1	Contig	2.80931	32.5	49	2765	398	-	Belgium	Fattening pigs
LNZ_R_SAU_10	S. aureus	LNZ_R_SAU_10	GCA_030551415.1	Contig	2.86049	32.5	44	2714	398	-	South Korea (Chungcheongnam-do)	Pig carcasses
LNZ_R_SAU_21	S. aureus	LNZ_R_SAU_21	GCA_030551515.1	Contig	2.82174	32.5	76	2663	433	CC30	South Korea (Chungcheongnam-do)	Pig carcasses
LNZ_R_SAU_22	S. aureus	LNZ_R_SAU_22	GCA_030551525.1	Contig	2.83773	32.5	58	2691	541	-	South Korea (Chungcheongnam-do)	Pig carcasses
LNZ_R_SAU_23	S. aureus	LNZ_R_SAU_23	GCA_030551545.1	Contig	2.83582	32.5	55	2701	541	-	South Korea (Gyeonggi-do)	Pig carcasses
LNZ_R_SAU_24	S. aureus	LNZ_R_SAU_24	GCA_030551575.1	Contig	2.83749	32.5	59	2695	541	-	South Korea (Incheon)	Pig carcasses
LNZ_R_SAU_25	S. aureus	LNZ_R_SAU_25	GCA_030551595.1	Contig	2.78905	32.5	52	2621	541	-	South Korea (Chungcheongnam-do)	Pig carcasses
LNZ_R_SAU_26	S. aureus	LNZ_R_SAU_26	GCA_030552175.1	Contig	2.8155	32.5	72	2656	433	CC30	South Korea (Gyeonggi-do)	Pig carcasses
LNZ_R_SAU_27	S. aureus	LNZ_R_SAU_27	GCA_030551905.1	Contig	2.81868	32.5	80	2660	433	CC30	South Korea (Gyeonggi-do)	Pig carcasses
LNZ_R_SAU_31	S. aureus	LNZ_R_SAU_31	GCA_030552185.1	Contig	2.81394	32.5	47	2674	9	CC1	South Korea (Chungcheongbuk-do)	Pig carcasses
LNZ_R_SAU_37	S. aureus	LNZ_R_SAU_37	GCA_030551955.1	Contig	2.82641	32.5	49	2696	5	CC5	South Korea (Gyeongsangbuk-do)	Pig carcasses
LNZ_R_SAU_46	S. aureus	LNZ_R_SAU_46	GCA_030552225.1	Contig	2.83039	32.5	63	2685	5	CC5	South Korea (Chungcheongbuk-do)	Pig carcasses
LNZ_R_SAU_57	S. aureus	LNZ_R_SAU_57	GCA_030552035.1	Contig	2.868	32.5	59	2734	398	-	South Korea (Incheon)	Pig carcasses
LNZ_R_SAU_58	S. aureus	LNZ_R_SAU_58	GCA_030551995.1	Contig	2.80982	32.5	36	2675	9	CC1	South Korea (Jeollanam-do)	Pig carcasses
LNZ_R_SAU_62	S. aureus	LNZ_R_SAU_62	GCA_030552015.1	Contig	2.79431	32.5	43	2636	9	CC1	South Korea (Jeollabuk-do)	Pig carcasses
LNZ_R_SAU_64	S. aureus	LNZ_R_SAU_64	GCA_030552075.1	Contig	2.81697	32.5	58	2658	8004	-	South Korea (Gyeongsangbuk-do)	Pig carcasses
