# Supplementary material for: Genomic characteristics of cfr and fexA carrying Staphylococcus aureus isolated from pig carcasses in Korea
Source: Vet Res. 2024 Feb 16;55:21. doi: 10.1186/s13567-024-01278-x (PMC10874063; doi:10.1186/s13567-024-01278-x)
Supplement: Supplementary file 2 — Additional file 2: MLST analysis of S. aureus strains harboring cfr(A) gene. [file 13567_2024_1278_MOESM2_ESM.xlsx]

## Sheet: Additional file 2
Additional file 2. MLST analysis of S. aureus strains harboring cfr(A) gene
Strain	Allele							ST	CC
	arcC	aroE	glpF	gmk	pta	tpi	yqiL
LNZ_R_SAU_10	3	35	19	2	20	26	39	398	-
LNZ_R_SAU_21	2	2	2	2	6	3	72	433	CC30
LNZ_R_SAU_22	3	35	19	60	20	26	39	541	-
LNZ_R_SAU_23	3	35	19	60	20	26	39	541	-
LNZ_R_SAU_24	3	35	19	60	20	26	39	541	-
LNZ_R_SAU_25	3	35	19	60	20	26	39	541	-
LNZ_R_SAU_26	2	2	2	2	6	3	72	433	CC30
LNZ_R_SAU_27	2	2	2	2	6	3	72	433	CC30
LNZ_R_SAU_31	3	3	1	1	1	1	10	9	CC1
LNZ_R_SAU_37	1	4	1	4	12	1	10	5	CC5
LNZ_R_SAU_46	1	4	1	4	12	1	10	5	CC5
LNZ_R_SAU_57	3	35	19	2	20	26	39	398	-
LNZ_R_SAU_58	3	3	1	1	1	1	10	9	CC1
LNZ_R_SAU_62	3	3	1	1	1	1	10	9	CC1
LNZ_R_SAU_64	2	2	637	2	6	3	72	8004	-
