# Supplementary material for: Genomic characteristics of cfr and fexA carrying Staphylococcus aureus isolated from pig carcasses in Korea
Source: Vet Res. 2024 Feb 16;55:21. doi: 10.1186/s13567-024-01278-x (PMC10874063; doi:10.1186/s13567-024-01278-x)
Supplement: Supplementary file 3 — Additional file 3: Mobile genetic elements in 15 S. aureus strains. [file 13567_2024_1278_MOESM3_ESM.xlsx]

## Sheet: Additional file 3
Additional file 3. Mobile genetic elements in 15 S. aureus strains
Strain no.	Plasmid replicon	Transposon	Insertion sequence
LNZ-R-SAU-10	repUS5, repUS43, rep10b	Tn6009, Tn554	ISSau8
LNZ-R-SAU-21	repUS5, rep7a	-	ISSau9, IS256, ISSau1
LNZ-R-SAU-22	repUS43, rep7a	Tn6009, Tn554	ISSau9, ISSau8, IS256
LNZ-R-SAU-23	repUS43, rep7a	Tn6009, Tn554	ISSau9, ISSau8, IS256
LNZ-R-SAU-24	repUS43, rep7a	Tn6009, Tn554	ISSau9, ISSau8, IS256
LNZ-R-SAU-25	repUS43, rep22, repUS70	Tn6009, Tn554	ISSau8, ISSau1
LNZ-R-SAU-26	repUS5	Tn554	IS256, ISSau1
LNZ-R-SAU-27	repUS5	-	ISSau9, IS256, ISSau1
LNZ-R-SAU-31	repUS5, rep21	Tn554	IS256, ISSau3
LNZ-R-SAU-37	repUS5	-	ISSau9
LNZ-R-SAU-46	repUS5, rep21	-	ISSau9, IS256
LNZ-R-SAU-57	repUS5, repUS43, rep10	Tn6009	ISSau9, ISSau8
LNZ-R-SAU-58	repUS5	-	ISSau9, ISSau3
LNZ-R-SAU-62	repUS5, rep22, repUS18	Tn554	ISSau3
LNZ-R-SAU-64	repUS5	-	ISSau9, ISSau1
